# Supplementary material for: A single, episodic event of unilateral/bilateral scrotal swelling in a group of adult boars at an Austrian boar stud
Source: Porcine Health Manag. 2023 Jul 14;9:17. doi: 10.1186/s40813-023-00313-1 (PMC10347806; doi:10.1186/s40813-023-00313-1)
Supplement: Supplementary file 1 — Additional file 1. Summary of all clinical and laboratory findings of the investigated boars. [file 40813_2023_313_MOESM1_ESM.xlsx]

## Sheet: Tabelle1
Analysis	Samples	Boar 1	Boar 2	Boar 3	Boar 4	Boar 5
breed		Piétrain	Large White	Piétrain	Piétrain	Large White
body weight in kg		366.5	376.5	293	318.00	360
year of birth		2017	2018	2019	2018	2018
clinical examination		severe scrotal swelling left side, mild scrotal swelling right side, lameness of hind limbs, tarsal joints swollen	severe scrotal swelling left side, mild scrotal swelling right side	moderate scrotal swelling left side, warm	mild scrotal swelling left side	severe scrotal swelling left side, mild scrotal swelling right side
pathological examination		acute testicular necrosis (left side) in connection with massive circulatory disorders (edema, bleeding); background of chronic proliferative inflammatory reaction of the scrotal connective tissue	acute hemorrhagic testicular and partial epididymal necrosis (left side) in connection with massive circulatory disorders (edema, bleeding); background of chronic proliferative inflammatory reaction of the connective tissue of the epididymis and scrotum	no significant pathological findings on the urogenital tract or other organ systems	edema of the epididymis and spermatic cord as well as hydrocele (left side)	massive scrotal hematoma (left side); severe hemorrhagic necrosis of the left testicle and epididymis with partial demarcation due to granulation tissue; vessels in the spermatic cord with changes of a hemorrhagic infarction
sperm morphological abnormalities	diluted sperm	0.88	0.92	34.5%	0.47	no semen collected
bacteriological examination	scrotal aspirate	negative	negative	not applicable	negative; Glaeserella parasuis and Mycoplasma NOT detectable	negative; Glaeserella parasuis and Mycoplasma NOT detectable
	testes+epididymis	sporadic E. coli, Aerococcus viridans, mild Streptococcus suis, mild Staphylococcus chromogenes; Chlamydia, Brucellaand Leptospira NOT detectable	mild E.coli, mild Streptococcus alactolyticus; Chlamydia, Brucella and Leptospira NOT detectable	negative	sporadic Mammaliicoccus sciuri	faecal contamination during necropsy
	testes+epididymis+gonadals			negative; Chlamydia, Brucella and Leptospira NOT detectable	Chlamydia, Brucella and Leptospira NOT detectable	Chlamydia, Brucella and Leptospira NOT detectable
	swab urinary bladder	mild E. coli	mild E. coli	negative	sporadic E. coli, sporadic Staphylococcus chromogenes	negative
	urine	not investigated	not investigated	negative	negative	negative
	aspirate ascites	negative	negative	not applicable	not applicable	not applicable
virological examination (African Swine Fever Virus, pan-Pestivirus including Classical Swine Fever Virus and Atypical Porcine Pestivirus, pan-Herpesvirus including suid Herpesvirus 1, pan-Flavivirus including Japanese encephalitis virus, PRRSV)	testes and/or serum	negative	negative	negative	negative	negative
serological examination
Chlamydia spp.	serum	negative	negative	negative	negative	negative
Leptospira Icterohaem.		negative	negative	negative	negative	negative
Leptospira Canicola		negative	negative	negative	negative	negative
Leptospira Bratislava		negative	1:200 positive	1:100 positive	negative	negative
Leptospira Grippotyphosa		negative	1:100 positive	negative	negative	negative
Leptospira Tarassovi		negative	1:200 positive	1:100 positive	negative	negative
Leptospira Pomona		negative	1:200 positive	1:200 positive	negative	negative
Leptospira Wolffi		negative	negative	negative	negative	negative
Leptospira Hardjo		negative	negative	negative	negative	negative
Brucella spp. CFT		negative	negative	negative	negative	negative
Rose-Bengal test		negative	negative	negative	negative	negative
