# Supplementary material for: A single, episodic event of unilateral/bilateral scrotal swelling in a group of adult boars at an Austrian boar stud
Source: Porcine Health Manag. 2023 Jul 14;9:17. doi: 10.1186/s40813-023-00313-1 (PMC10347806; doi:10.1186/s40813-023-00313-1)
Supplement: Supplementary file 3 — Additional file 3. Results of semen analysis of collected semen. [file 40813_2023_313_MOESM3_ESM.xlsx]

## Sheet: Tabelle1
		Boar 1	Boar 2	Boar 3	Boar 4
Sperm with abnormal morphology (%)		88	92	34.5	47
Acrosomal abnormalities (%)	Detached	19	24	1	2
	Misshaped	18	17	1	4
Head abnormalities (%)	Misshaped	13	17	2	8.5
	Vacuolated	3	3	0	5
Neck abnormalities (%)	Broken	3	1	2	0
	Cytoplasmic droplet	25	21	5.5	18
Midpiece abnormalities (%)	Misshaped	0	0	0.5	0
	Cracked	0	0	1	0
	Cytoplasmic droplet	0	0	12.5	6
Tail abnormalities (%)	Terminal droplet and bent	0	0	5.5	2
	Bent	0	0	1	0
	Coiled	0	3	1	0
	Rudimentary	1	0	0	0
Double and multiple formation (%)		2	0	1	0.5
Round cells (%)		0	0	0	0
Juvenile forms (%)		4	6	0.5	1
